# Supplementary material for: Propionate Fermentative Genes of the Gut Microbiome Decrease in Inflammatory Bowel Disease
Source: J Clin Med. 2021 May 18;10(10):2176. doi: 10.3390/jcm10102176 (PMC8157882; doi:10.3390/jcm10102176)
Supplement: Supplementary file 1 [file jcm-10-02176-s001.zip › jcm-1192097- supplementary/Supplementary_Table_1.xlsx]

## Sheet: Hoja1
genus	species	hits	strains	coverage
roseburia	hominis	649	711	91.3
roseburia	intestinalis	1014	1054	96.2
roseburia	inulinivorans	1016	1060	95.8
blautia_a	wexlerae	1864	2208	84.4
blautia_a	massiliensis	625	757	82.6
blautia_a	sp900066165	306	358	85.5
blautia_a	sp000433815	156	184	84.8
blautia_a	obeum	126	149	84.6
blautia_a	sp900066335	142	176	80.7
faecalibacterium	prausnitzii_C	1102	1256	87.7
faecalibacterium	prausnitzii_D	1126	1277	88.2
faecalibacterium	prausnitzii_E	206	243	84.8
faecalibacterium	prausnitzii_F	43	54	79.6
faecalibacterium	prausnitzii_G	2545	2890	88.1
faecalibacterium	prausnitzii_H	189	220	85.9
faecalibacterium	prausnitzii_I	152	178	85.4
faecalibacterium	prausnitzii_J	208	235	88.5
faecalibacterium	prausnitzii_K	1246	1438	86.6
dorea	longicatena	439	573	76.6
dorea	longicatena_B	191	235	81.3
dorea	formicigenerans	128	146	87.7
dorea	scindens	111	119	93.3
bacteroides_A	coprocola	577	592	97.5
bacteroides_A	coprophilus	341	342	99.7
bacteroides_A	plebeius	155	157	98.7
bacteroides_A	plebeius_A	962	976	98.6
bacteroides_B	dorei	5660	5750	98.4
bacteroides_B	massiliensis	600	610	98.4
bacteroides	caccae	526	553	95.1
bacteroides	cellulosilyticus	453	459	98.7
bacteroides	faecis	155	158	98.1
bacteroides	fragilis	1097	1116	98.3
bacteroides	uniformis	5891	5983	98.5
bacteroides	xylanisolvens	369	397	92.9
bacteroides	clarus	134	135	99.3
bacteroides	thetaiotaomicron	565	572	98.8
bacteroides	ovatus	998	1056	94.5
bacteroides	stercoris	1815	1837	98.8
bacteroides	fragilis_A	136	138	98.6
bacteroides	eggerthii	430	431	99.8
bacteroides	intestinalis	154	154	100
paraprevotella	clara	931	1052	88.5
paraprevotella	xylaniphila	110	119	92.4
prevotella	copri	2248	2478	90.7
prevotella	stercorea	377	404	93.3
prevotella	copri_A	300	381	78.7
prevotella	sp900313215	449	524	85.7
prevotella	sp003447235	798	902	88.5
prevotella	sp000434975	423	433	97.7
prevotella	sp002265625	441	458	96.3
